# Supplementary material for: Fast Screening of Antibacterial Compounds from Fusaria
Source: Toxins (Basel). 2016 Nov 29;8(12):355. doi: 10.3390/toxins8120355 (PMC5198549; doi:10.3390/toxins8120355)
Supplement: Supplementary file 1 [file toxins-08-00355-s001.zip]

Archive with 3 entries (2 files):
- toxins-162560 supplementary/Vedio S1.avi
- toxins-162560 supplementary/toxins-162560 supplementary.docx
- toxins-162560 supplementary/
